# Supplementary material for: Chromosome 12q24.31-q24.33 deletion causes multiple dysmorphic features and developmental delay: First mosaic patient and overview of the phenotype related to 12q24qter defects
Source: Mol Cytogenet. 2011 Apr 2;4:9. doi: 10.1186/1755-8166-4-9 (PMC3083380; doi:10.1186/1755-8166-4-9)
Supplement: Additional file 1 — A detailed proximal and distal breakpoint analysis. [file 1755-8166-4-9-S1.XLSX]

## Sheet: Supplementary Table
Agilent Probe Name	Chr	Start	Stop	Feature Number	Description	Gene Name	Accession	LogSignal	Status	Position	Comments
A_14_P135639	chr12	123020939	123020998	64820	Homo sapiens zinc finger protein 664 (ZNF664), mRNA.	ZNF664	ref|NM_152437	-0.00729465	Not Deleted	Proximal
A_14_P201139	chr12	123023250	123023309	235023	Homo sapiens zinc finger protein 664 (ZNF664), mRNA.	ZNF664	ref|NM_152437	-0.202611	Not Deleted	Proximal
A_16_P19711432	chr12	123028676	123028735	217642	Unknown	chr12:123028676-123028735	-	0.739113	Not Deleted	Proximal
A_16_P19711461	chr12	123039912	123039971	37199	Unknown	chr12:123039912-123039971	-	0.165327	Not Deleted	Proximal
A_16_P02719124	chr12	123065305	123065364	58685	Unknown	chr12:123065305-123065364	-	0.133002	Not Deleted	Proximal
A_16_P02719164	chr12	123097890	123097949	25810	Homo sapiens cDNA clone IMAGE:4819052.	BC033539	gb|BC033539	-0.994444	Deleted	Proximal
A_16_P19711646	chr12	123119568	123119627	58218	Unknown	chr12:123119568-123119627	-	-0.549325	Deleted	Proximal
A_16_P02719206	chr12	123134357	123134416	121263	Unknown	chr12:123134357-123134416	-	-0.987882	Deleted	Proximal
A_16_P39848110	chr12	123161635	123161694	47716	Unknown	chr12:123161635-123161694	-	-0.780796	Deleted	Proximal
A_16_P02719253	chr12	123178904	123178963	52384	Unknown	chr12:123178904-123178963	-	-1.05871	Deleted	Proximal
											BORDER
A_14_P136797	chr12	132245887	132245946	168705	Homo sapiens zinc finger protein 84 (ZNF84), mRNA.	ZNF84	ref|NM_003428	-1.00416	Deleted	Distal
A_14_P114438	chr12	132249614	132249673	240975	Homo sapiens cDNA FLJ31041 fis, clone HSYRA2000232.	AK055603	gb|AK055603|gb|AK054847	-0.947877	Deleted	Distal
A_16_P02731537	chr12	132259387	132259446	119397	Unknown	chr12:132259387-132259446	-	-1.21599	Deleted	Distal
A_16_P19733847	chr12	132274687	132274746	59110	Homo sapiens zinc finger protein 140 (clone pHZ-39) (ZNF140), mRNA.	ZNF140	ref|NM_003440	-1.05465	Deleted	Distal
A_16_P39870863	chr12	132289236	132289295	221109	Homo sapiens zinc finger protein 140 (clone pHZ-39) (ZNF140), mRNA.	ZNF140	ref|NM_003440	-1.10297	Deleted	Distal
A_14_P118913	chr12	132293878	132293937	25058	Homo sapiens zinc finger protein 140 (clone pHZ-39) (ZNF140), mRNA.	ZNF140	ref|NM_003440	-0.090792	Not Deleted	Distal
A_16_P19733883	chr12	132299627	132299686	238861	Unknown	chr12:132299627-132299686	-	-0.00549456	Not Deleted	Distal
A_16_P39870910	chr12	132305545	132305604	93256	Unknown	chr12:132305545-132305604	-	-0.158372	Not Deleted	Distal
A_14_P138981	chr12	132317639	132317686	231870	Homo sapiens zinc finger protein 10 (ZNF10), mRNA.	ZNF10	ref|NM_015394	-0.410081	Not Deleted	Distal
A_16_P19733957	chr12	132323297	132323356	172062	Homo sapiens zinc finger protein 10 (ZNF10), mRNA.	ZNF10	ref|NM_015394	0.194199	Not Deleted	Distal
A_14_P113960	chr12	132331557	132331616	6308	Homo sapiens zinc finger protein 10 (ZNF10), mRNA.	ZNF10	ref|NM_015394	0.175281	Not Deleted	Distal
A_16_P02731619	chr12	132337446	132337505	192843	Homo sapiens zinc finger protein 10 (ZNF10), mRNA.	ZNF10	ref|NM_015394	0.0670325	Not Deleted	Distal
A_16_P19733996	chr12	132342353	132342412	138274	Homo sapiens zinc finger protein 10 (ZNF10), mRNA.	ZNF10	ref|NM_015394	-0.287117	Not Deleted	Distal
A_16_P19734009	chr12	132348252	132348311	201573	Unknown	chr12:132348252-132348311	-	-0.0335449	Not Deleted	Distal
A_16_P02731644	chr12	132357598	132357657	219717	Unknown	chr12:132357598-132357657	-	-0.418298	Not Deleted	Distal
A_16_P19734024	chr12	132369199	132369258	223924	Homo sapiens zinc finger protein 268 (ZNF268), transcript variant A, mRNA.	ZNF268	ref|NM_003415|ref|NM_152943	0.276128	Not Deleted	Distal
A_16_P39871046	chr12	132374239	132374298	170702	Homo sapiens zinc finger protein 268 (ZNF268), transcript variant A, mRNA.	ZNF268	ref|NM_003415|ref|NM_152943	0.189334	Not Deleted	Distal
A_14_P106817	chr12	132378277	132378336	57986	Homo sapiens zinc finger protein 268 (ZNF268), transcript variant A, mRNA.	ZNF268	ref|NM_003415|ref|NM_152943	0.243058	Not Deleted	Distal
A_16_P19734064	chr12	132389367	132389426	220942	Homo sapiens zinc finger protein 268 (ZNF268), transcript variant A, mRNA.	ZNF268	ref|NM_003415|ref|NM_152943	0.100821	Not Deleted	Distal
					132293878bp-123065364bp	9,228,514bp	Size of the Deletion
					Distance between deleted and nondeleted probes at the breakpoints
					123097890bp-123065364bp	32526bp	Proximal Breakpoint
					132293878bp-132289295bp	4583bp	Distal Breakpoint
